# Supplementary material for: Chronic Periodontitis as a Risk Factor for Benign Prostatic Hyperplasia: A Cohort Study
Source: J Clin Med. 2025 Feb 14;14(4):1279. doi: 10.3390/jcm14041279 (PMC11857014; doi:10.3390/jcm14041279)
Supplement: Supplementary file 1 [file jcm-14-01279-s001.zip]

Archive with 1 entries (1 files):
- jcm-3389538-supplementary.pdf
